# Supplementary material for: MAGICAL: A multi-class classifier to predict synthetic lethal and viable interactions using protein-protein interaction network
Source: PLoS Comput Biol. 2024 Aug 26;20(8):e1012336. doi: 10.1371/journal.pcbi.1012336 (PMC12529998; doi:10.1371/journal.pcbi.1012336)
Supplement: S1 Table — (XLS) [file pcbi.1012336.s012.xls]

## Sheet: S1_Table
gene1	gene2
3662	545
3659	545
801	545
7048	545
8453	545
6595	545
7465	545
9219	545
51619	545
4628	545
571	545
6418	545
8520	545
8208	545
253714	545
9040	545
6602	545
9203	545
56254	545
11186	545
2314	545
2353	545
8994	545
4791	545
6498	545
4221	545
10614	545
55143	545
55832	545
85509	545
7375	545
55054	545
23309	545
8535	545
2275	545
57532	545
50717	545
9100	545
58525	545
7027	545
7013	545
1994	545
51592	545
8237	545
1488	545
29028	545
7347	545
2908	545
51366	545
23636	545
4086	545
8626	545
253980	545
4281	545
5978	545
5971	545
3164	545
7050	545
8405	545
468	545
3070	545
64127	545
5933	545
5429	545
7706	545
6421	545
10013	545
4209	545
6721	545
26038	545
26133	545
7185	545
53335	545
6935	545
23645	545
1054	545
51701	545
1871	545
10963	545
65018	545
6996	545
2288	545
23070	545
6047	545
55274	545
4800	545
3720	545
5605	545
23054	545
1326	545
51720	545
2120	545
6605	545
2034	545
51773	545
7189	545
2308	545
23466	545
53339	545
54476	545
2274	545
3337	545
27338	545
221656	545
51176	545
51741	545
81847	545
23186	545
22803	545
7155	545
11043	545
5315	545
9025	545
23126	545
2956	545
29086	545
6934	545
23133	545
121504	545
3312	545
5430	545
9666	545
2122	545
3607	545
57649	545
23142	545
9513	545
6772	545
11052	545
3837	545
7322	545
6749	545
995	545
26994	545
55929	545
8737	545
28996	545
84937	545
23030	545
8880	545
1213	545
4303	545
6310	545
4999	545
4780	545
5481	545
11200	545
55135	545
7316	545
23411	545
5606	545
7317	545
3276	545
1027	545
8554	545
84617	545
8473	545
7181	545
9531	545
83737	545
2873	545
116138	545
4000	545
79184	545
5501	545
55284	545
22913	545
3188	545
8204	545
3065	545
8202	545
4654	545
6829	545
23291	545
5602	545
7704	545
11124	545
8193	545
10236	545
26060	545
5531	545
10467	545
4790	545
4194	545
3190	545
84146	545
8359	545
8294	545
9820	545
29117	545
5371	545
3661	545
55023	545
6597	545
340061	545
7917	545
5300	545
51742	545
22933	545
26190	545
11168	545
7186	545
5536	545
6009	545
6198	545
23394	545
6886	545
23185	545
2934	545
5966	545
8850	545
2521	545
26039	545
10919	545
3028	545
3093	545
10920	545
23196	545
4436	545
3320	545
26043	545
23608	545
26013	545
6596	545
6622	545
8570	545
2969	545
4088	545
9111	545
7161	545
3728	545
8767	545
80019	545
4214	545
57332	545
8678	545
4841	545
5468	545
9221	545
351	545
4137	545
8454	545
4087	545
57162	545
23640	545
3172	545
3015	545
5594	545
3184	545
2145	545
11329	545
11080	545
64319	545
55905	545
60	545
3725	545
6657	545
7709	545
54583	545
9031	545
4659	545
51530	545
11100	545
6778	545
51185	545
4591	545
2289	545
3622	545
54165	545
598	545
4092	545
6311	545
6601	545
57473	545
7415	545
3621	545
8091	545
4173	545
4215	545
23172	545
4673	545
3189	545
123879	545
3024	545
10980	545
8089	545
25942	545
3305	545
79718	545
10891	545
7014	545
7126	545
5499	545
5580	545
22806	545
22955	545
9063	545
5241	545
2305	545
10902	545
51514	545
4287	545
8467	545
5581	545
57506	545
9099	545
5578	545
6907	545
57520	545
54894	545
3064	545
1789	545
64750	545
4773	545
4926	545
10926	545
55193	545
26973	545
2081	545
8493	545
10363	545
4605	545
3306	545
10445	545
6256	545
2931	545
9156	545
26122	545
10643	545
3476	545
3654	545
331	545
10605	545
23028	545
8099	545
8841	545
100170841	545
54815	545
27292	545
7764	545
5036	545
7343	545
121536	545
64326	545
5094	545
6667	545
23613	545
890	545
10425	545
2332	545
8531	545
5500	545
10953	545
2623	545
8065	545
29110	545
3611	545
23327	545
3185	545
6603	545
7468	545
55388	545
3169	545
6790	545
9184	545
10869	545
5981	545
10693	545
6046	545
6924	545
3187	545
7077	545
54938	545
1729	545
4158	545
10411	545
3897	545
80013	545
10000	545
54812	545
29919	545
5471	545
51388	545
117143	545
79837	545
4168	545
1602	545
55108	545
5837	545
25780	545
151188	545
57664	545
125950	545
128486	545
85479	545
2923	545
5458	545
143888	545
9015	545
5457	545
1825	545
72	545
64599	545
1954	545
4052	545
4617	545
26097	545
241	545
84541	545
6887	545
8692	545
2554	545
4940	545
9665	545
284273	545
138046	545
3458	545
5568	545
55233	545
6427	545
3777	545
9658	545
54961	545
4776	545
2645	545
57226	545
10566	545
54413	545
9572	545
2803	545
100020948	545
5783	545
9525	545
10906	545
56922	545
3313	545
5708	545
5099	545
27257	545
853318	545
6832	545
7352	545
29097	545
24144	545
2178	545
852362	545
199857	545
2551	545
581	545
30813	545
529	545
83855	545
9223	545
55629	545
23513	545
5588	545
23639	545
115950	545
8895	545
340024	545
4316	545
57713	545
5881	545
23065	545
4599	545
10602	545
217	545
50619	545
54929	545
256227	545
60481	545
819	545
203547	545
65117	545
2941	545
11116	545
55166	545
221504	545
84079	545
388135	545
57616	545
839	545
81873	545
23357	545
51067	545
29925	545
10042	545
55837	545
7016	545
79137	545
4884	545
90594	545
6642	545
830501	545
28954	545
54469	545
80223	545
9844	545
25807	545
1983	545
4713	545
4731	545
54788	545
6322	545
26256	545
1674	545
50	545
853230	545
56956	545
55707	545
1996	545
7222	545
51191	545
2703	545
428767	545
281626	545
22864	545
54503	545
54776	545
5163	545
830330	545
5324	545
1272	545
6529	545
57142	545
50616	545
55848	545
57132	545
79070	545
79370	545
80818	545
55863	545
6929	545
853734	545
54700	545
6741	545
10773	545
10966	545
9218	545
6641	545
51382	545
29994	545
5813	545
6850	545
2243	545
28985	545
326625	545
23354	545
2067	545
2257	545
856106	545
827457	545
116987	545
55851	545
6386	545
2949	545
3745	545
22999	545
26521	545
136051	545
150483	545
4650	545
10542	545
7726	545
114824	545
55534	545
11122	545
112936	545
828883	545
115992	545
2960	545
51	545
8572	545
55904	545
5567	545
6007	545
51727	545
7074	545
1186	545
4693	545
121340	545
852960	545
167465	545
6659	545
26128	545
150468	545
23002	545
10332	545
163126	545
5664	545
11075	545
9050	545
51272	545
10346	545
124044	545
29108	545
729475	545
7572	545
23266	545
374383	545
53981	545
6097	545
25830	545
60496	545
85300	545
54432	545
2872	545
10810	545
7408	545
29114	545
85360	545
853445	545
2643	545
9787	545
57674	545
3957	545
23363	545
283455	545
374393	545
1641	545
931	545
7461	545
340527	545
27348	545
9870	545
3998	545
56062	545
80726	545
644150	545
3240	545
338692	545
7318	545
6560	545
4143	545
5789	545
2286	545
1809	545
4257	545
56256	545
487	545
79711	545
855954	545
9474	545
144717	545
79009	545
10314	545
10927	545
54149	545
23081	545
85313	545
10992	545
8908	545
84193	545
6942	545
55082	545
79661	545
55500	545
23036	545
3800	545
90411	545
55668	545
51596	545
9841	545
114800	545
9963	545
51246	545
9091	545
2155	545
22893	545
4332	545
10039	545
10994	545
850684	545
83734	545
7305	545
4935	545
23321	545
22850	545
23548	545
100101467	545
137964	545
9837	545
51726	545
5582	545
100009102	545
26520	545
23075	545
11222	545
855039	545
54890	545
25998	545
8938	545
4522	545
79666	545
79696	545
23239	545
126133	545
814786	545
30835	545
4056	545
50808	545
851579	545
1603	545
83930	545
9825	545
5579	545
4976	545
2235	545
169522	545
7629	545
645	545
7006	545
57617	545
4190	545
7410	545
64754	545
54532	545
79083	545
5178	545
1124	545
83999	545
79699	545
51227	545
29068	545
5968	545
4593	545
387357	545
9468	545
79723	545
36544	545
26523	545
841262	545
9149	545
5394	545
2516	545
832607	545
54681	545
11213	545
856039	545
842953	545
5681	545
153642	545
8985	545
344018	545
6643	545
4223	545
6406	545
579	545
239	545
114787	545
856901	545
121457	545
975	545
27069	545
81542	545
10360	545
5224	545
84522	545
4929	545
27127	545
55081	545
93487	545
9728	545
4430	545
60493	545
3805	545
854930	545
9182	545
8935	545
6940	545
114088	545
79078	545
10733	545
5592	545
50507	545
6496	545
90673	545
7464	545
3674	545
929	545
11104	545
100341477	545
80315	545
8503	545
4261	545
5754	545
3300	545
9878	545
92521	545
25928	545
5346	545
8497	545
27019	545
340419	545
55917	545
10244	545
7529	545
146923	545
55603	545
64978	545
145282	545
79441	545
8649	545
8013	545
6789	545
7545	545
7087	545
54845	545
7043	545
5575	545
22862	545
8301	545
22883	545
23471	545
22930	545
5015	545
852835	545
79868	545
10844	545
51274	545
22874	545
394	545
5444	545
57222	545
50484	545
6277	545
7494	545
63933	545
114897	545
374354	545
56652	545
4645	545
850869	545
9147	545
84926	545
8621	545
5597	545
7862	545
1392	545
55765	545
56993	545
221322	545
81559	545
6158	545
658	545
852786	545
9924	545
35893	545
253738	545
6528	545
83640	545
4784	545
79618	545
3598	545
4802	545
57118	545
440738	545
53616	545
3670	545
121268	545
55959	545
84923	545
150290	545
25975	545
854777	545
10486	545
29015	545
140456	545
51135	545
6895	545
404281	545
924	545
51599	545
4651	545
29066	545
11009	545
22852	545
143098	545
91875	545
117178	545
23011	545
4656	545
117581	545
147179	545
80196	545
6301	545
4084	545
221154	545
23360	545
148789	545
29126	545
7336	545
51258	545
26512	545
148581	545
291	545
92999	545
2782	545
281201	545
821134	545
57458	545
3077	545
185	545
2354	545
163688	545
84277	545
83596	545
64393	545
5729	545
7328	545
2140	545
79649	545
754	545
30012	545
9771	545
3688	545
3857	545
4284	545
3295	545
79174	545
9139	545
7498	545
85366	545
4126	545
5684	545
7690	545
855425	545
116115	545
10301	545
9289	545
51473	545
10939	545
4064	545
64777	545
286753	545
57609	545
540	545
7423	545
238	545
58484	545
54733	545
10717	545
6091	545
285429	545
9462	545
3761	545
5877	545
269	545
7011	545
799	545
29980	545
5799	545
7391	545
84236	545
8801	545
23170	545
8831	545
2977	545
55359	545
8837	545
114327	545
22854	545
6102	545
9353	545
53938	545
5296	545
816	545
79654	545
23099	545
5411	545
27089	545
51567	545
148252	545
63826	545
8728	545
8028	545
7111	545
23076	545
140886	545
55083	545
84838	545
54460	545
23149	545
10406	545
93343	545
79600	545
23328	545
23708	545
79568	545
6712	545
64207	545
359787	545
1347	545
57563	545
9541	545
9751	545
3884	545
51373	545
855226	545
92906	545
79861	545
5521	545
8715	545
55157	545
5127	545
84168	545
8553	545
11237	545
8764	545
4882	545
397	545
3614	545
4899	545
5307	545
55333	545
852080	545
6382	545
100336730	545
6531	545
3757	545
84460	545
64112	545
90523	545
219743	545
57542	545
6745	545
55888	545
84919	545
1850	545
5607	545
4486	545
64795	545
64963	545
143471	545
11227	545
2891	545
843	545
7052	545
1810	545
4058	545
27346	545
55486	545
55610	545
38	545
6532	545
221037	545
120	545
4942	545
51666	545
280636	545
9587	545
2811	545
5190	545
117	545
89884	545
392862	545
852692	545
84057	545
429	545
10985	545
9276	545
387032	545
22853	545
26130	545
56943	545
3156	545
9169	545
79989	545
5192	545
65065	545
1791	545
81610	545
2705	545
286257	545
855166	545
54994	545
80816	545
51363	545
55111	545
51421	545
9947	545
65094	545
4691	545
11123	545
10734	545
134957	545
5832	545
8778	545
5297	545
2833	545
51078	545
131870	545
25759	545
415	545
855471	545
817756	545
51499	545
54629	545
7490	545
23353	545
2892	545
3983	545
8659	545
53836	545
55243	545
920	545
56931	545
23087	545
64100	545
81618	545
257629	545
54915	545
54487	545
25948	545
11011	545
5045	545
7257	545
10999	545
7070	545
2063	545
158763	545
3206	545
23208	545
5494	545
55069	545
81844	545
11000	545
51106	545
51566	545
65062	545
55192	545
7226	545
92840	545
22921	545
112939	545
26002	545
26057	545
6453	545
851239	545
818174	545
50626	545
55179	545
130507	545
51676	545
64425	545
2119	545
142679	545
57161	545
7357	545
137392	545
7035	545
5803	545
5475	545
56896	545
55970	545
26205	545
170850	545
8877	545
729830	545
8446	545
9270	545
28972	545
5781	545
103239151	545
54927	545
55226	545
25879	545
57148	545
64432	545
6407	545
139285	545
122704	545
2242	545
9135	545
8027	545
5199	545
5269	545
55290	545
6872	545
80778	545
3280	545
100009148	545
51193	545
51324	545
22918	545
116071	545
57567	545
928	545
4115	545
29978	545
26123	545
57584	545
29074	545
199720	545
11188	545
10579	545
8061	545
5711	545
93	545
10110	545
5763	545
84295	545
23334	545
166824	545
968	545
275	545
23281	545
22837	545
5886	545
855309	545
27068	545
24140	545
10045	545
285195	545
4189	545
252884	545
55750	545
6717	545
23228	545
51247	545
10011	545
163786	545
6275	545
23331	545
1277	545
55683	545
57827	545
116369	545
84000	545
2745	545
885	545
2317	545
55209	545
83933	545
852358	545
1844	545
23125	545
2674	545
100338839	545
7071	545
57511	545
3909	545
59274	545
342977	545
2621	545
3440	545
57669	545
81552	545
2767	545
10716	545
4660	545
7404	545
4638	545
5209	545
30844	545
27327	545
57621	545
5154	545
6714	545
29127	545
55699	545
9138	545
7098	545
57731	545
84967	545
4703	545
8516	545
8612	545
135112	545
7296	545
170954	545
853371	545
25788	545
9991	545
4883	545
834545	545
10845	545
23446	545
64168	545
7392	545
55806	545
1397	545
3425	545
56940	545
55100	545
1557	545
6869	545
51253	545
852571	545
644	545
27245	545
92312	545
7775	545
25929	545
854126	545
64374	545
854029	545
2009	545
51087	545
2895	545
10742	545
199221	545
6499	545
27309	545
1400	545
203076	545
8808	545
51442	545
140460	545
22941	545
9173	545
10389	545
42175	545
835934	545
132320	545
219790	545
25782	545
112869	545
8795	545
100009436	545
63894	545
57531	545
440275	545
55015	545
10398	545
23431	545
85395	545
947	545
282356	545
7411	545
5298	545
51105	545
3642	545
100356670	545
22916	545
828714	545
5009	545
1270	545
8871	545
49855	545
283576	545
4914	545
4646	545
79807	545
2534	545
23067	545
197	545
10395	545
58495	545
2688	545
84858	545
65992	545
4210	545
4585	545
162239	545
4842	545
56851	545
25945	545
9592	545
115704	545
51806	545
939	545
4100	545
855131	545
55276	545
9175	545
23194	545
9885	545
6786	545
23138	545
3660	545
84816	545
51474	545
5031	545
80139	545
4435	545
84335	545
29979	545
374355	545
7535	545
3007	545
6094	545
8379	545
403	545
129446	545
9731	545
7260	545
5916	545
6533	545
58500	545
100345293	545
51447	545
5634	545
9326	545
25776	545
8925	545
10586	545
51147	545
387849	545
283643	545
855337	545
2805	545
29072	545
1232	545
3991	545
55512	545
2246	545
3400	545
6612	545
835610	545
23318	545
51661	545
144699	545
283870	545
134218	545
9479	545
25970	545
283638	545
25873	545
7205	545
6559	545
11249	545
9929	545
6812	545
23657	545
4312	545
220213	545
2335	545
122786	545
23306	545
29926	545
245972	545
80746	545
8322	545
54546	545
8724	545
56052	545
150248	545
94120	545
3791	545
8526	545
59345	545
91304	545
64866	545
231	545
4162	545
115650	545
30000	545
60561	545
11030	545
124540	545
55324	545
4294	545
3851	545
34	545
84654	545
29946	545
56987	545
3821	545
57179	545
6374	545
90550	545
9064	545
3033	545
29886	545
5333	545
8394	545
26277	545
11235	545
6354	545
8436	545
23410	545
89801	545
728294	545
388697	545
22909	545
7544	545
2976	545
851042	545
133746	545
100128927	545
10544	545
23279	545
79603	545
118460	545
55856	545
5110	545
6001	545
55090	545
27315	545
55679	545
7293	545
1001	545
5806	545
27330	545
80762	545
10884	545
8861	545
27230	545
3736	545
10144	545
5450	545
26507	545
852585	545
51264	545
854081	545
1824	545
3852	545
23404	545
2043	545
85444	545
3550	545
7782	545
166614	545
851998	545
59269	545
3911	545
1891	545
57639	545
55164	545
130535	545
26608	545
23037	545
29841	545
5573	545
54998	545
94274	545
9768	545
84105	545
1282	545
6445	545
8522	545
285761	545
51605	545
23597	545
8560	545
79586	545
5328	545
5294	545
55601	545
26094	545
2869	545
84328	545
414157	545
25851	545
54953	545
7805	545
281831	545
100348873	545
10158	545
10915	545
8536	545
79447	545
203562	545
2021	545
23336	545
2042	545
3679	545
64843	545
3052	545
5778	545
9322	545
26253	545
7053	545
8568	545
6526	545
58528	545
10531	545
5019	545
5775	545
60482	545
282312	545
25923	545
284369	545
3920	545
57718	545
1180	545
84296	545
6184	545
852926	545
5004	545
2793	545
5160	545
84461	545
915	545
25924	545
23098	545
116442	545
563	545
23163	545
3710	545
80823	545
10807	545
64130	545
5532	545
56474	545
855689	545
55814	545
54551	545
4130	545
56996	545
137735	545
337	545
257169	545
57020	545
735	545
29935	545
6683	545
26040	545
57673	545
55958	545
59348	545
54843	545
55754	545
55689	545
8635	545
113189	545
852971	545
5756	545
57646	545
6838	545
26762	545
1073	545
10396	545
6507	545
851358	545
56159	545
57379	545
80020	545
1902	545
29122	545
51338	545
125058	545
1244	545
4826	545
10943	545
1008	545
6398	545
60685	545
6470	545
51168	545
9654	545
54982	545
57732	545
115557	545
8662	545
113263	545
114876	545
852223	545
5090	545
6522	545
51804	545
2266	545
215	545
57348	545
827529	545
25979	545
3433	545
56945	545
2204	545
8611	545
115209	545
10516	545
26056	545
375748	545
55740	545
80243	545
8529	545
58487	545
150094	545
855889	545
80324	545
55027	545
64981	545
852949	545
23322	545
3196	545
3693	545
125988	545
2982	545
775	545
4216	545
90353	545
819749	545
199	545
4701	545
94235	545
127829	545
54518	545
831361	545
7419	545
288	545
84292	545
396509	545
3815	545
57224	545
118426	545
851785	545
51117	545
10928	545
83547	545
57447	545
53635	545
387755	545
55197	545
2859	545
10973	545
11056	545
27145	545
3762	545
37339	545
2054	545
5201	545
6530	545
55223	545
3211	545
2670	545
154881	545
2646	545
23515	545
26037	545
116238	545
79098	545
55031	545
23607	545
474928	545
4548	545
4729	545
9855	545
7850	545
24138	545
521	545
27020	545
132321	545
3141	545
9727	545
5018	545
79039	545
59349	545
10475	545
6804	545
64718	545
84675	545
7371	545
3604	545
6517	545
10626	545
140597	545
4868	545
7171	545
283349	545
1822	545
4711	545
23457	545
55353	545
846	545
51497	545
5309	545
23409	545
79882	545
7001	545
5909	545
9804	545
5082	545
23413	545
5360	545
22906	545
5875	545
9107	545
253558	545
222255	545
8941	545
27347	545
853843	545
255967	545
23324	545
23408	545
55127	545
25960	545
22871	545
4853	545
23286	545
85302	545
22977	545
4542	545
4643	545
64067	545
7597	545
29901	545
856099	545
5566	545
282322	545
4356	545
9001	545
850958	545
51059	545
51230	545
8470	545
8412	545
9689	545
3161	545
90417	545
79931	545
4018	545
6855	545
852649	545
9382	545
60526	545
64895	545
84080	545
57690	545
100340606	545
11127	545
2911	545
140836	545
7453	545
63926	545
11074	545
65982	545
5601	545
1830	545
765	545
8828	545
838462	545
345930	545
4201	545
64081	545
23285	545
54881	545
3783	545
4154	545
6890	545
57060	545
135138	545
25764	545
5797	545
57600	545
2029	545
23300	545
5770	545
667	545
79811	545
81565	545
4956	545
5308	545
222235	545
23475	545
8411	545
55165	545
1848	545
65082	545
2005	545
9559	545
835435	545
5740	545
23593	545
9342	545
55102	545
287	545
84247	545
833	545
54497	545
11176	545
79983	545
55254	545
57147	545
85481	545
51291	545
752	545
8777	545
2743	545
83700	545
9026	545
7541	545
9475	545
25927	545
91734	545
6303	545
4040	545
342538	545
114881	545
4758	545
11157	545
2744	545
54801	545
55621	545
29078	545
23141	545
51085	545
2961	545
2592	545
340156	545
132724	545
9833	545
203	545
26292	545
10554	545
10100	545
9397	545
7179	545
8874	545
7484	545
54039	545
9338	545
27231	545
55055	545
7099	545
9455	545
55129	545
388272	545
81788	545
118924	545
56255	545
23474	545
5287	545
26276	545
10849	545
3742	545
54793	545
146664	545
29993	545
55698	545
84669	545
3490	545
54521	545
84991	545
1329	545
854695	545
5029	545
6121	545
79443	545
55845	545
222584	545
155368	545
6781	545
114299	545
374407	545
254013	545
104	545
10287	545
8352	545
25796	545
11130	545
155435	545
856567	545
25874	545
339448	545
2861	545
3002	545
8487	545
28981	545
23221	545
9457	545
8836	545
130271	545
23112	545
4637	545
389421	545
852312	545
9997	545
4839	545
855664	545
1942	545
5438	545
5649	545
23240	545
6318	545
8854	545
28969	545
140825	545
3115	545
23405	545
4856	545
388552	545
53820	545
256764	545
1281	545
6843	545
55824	545
817244	545
5998	545
856535	545
84248	545
154865	545
10621	545
10787	545
855408	545
65095	545
8396	545
91369	545
57721	545
8740	545
29969	545
25988	545
79065	545
9363	545
22907	545
118813	545
7265	545
[truncated: 2,027 more rows]
