# Supplementary material for: MAGICAL: A multi-class classifier to predict synthetic lethal and viable interactions using protein-protein interaction network
Source: PLoS Comput Biol. 2024 Aug 26;20(8):e1012336. doi: 10.1371/journal.pcbi.1012336 (PMC12529998; doi:10.1371/journal.pcbi.1012336)
Supplement: S2 Table — (XLS) [file pcbi.1012336.s013.xls]

## Sheet: S2_Table
gene1	gene2
63967	545
23528	545
11198	545
9646	545
9675	545
675	545
142	545
9049	545
332	545
57695	545
10049	545
2023	545
8805	545
10293	545
330	545
70	545
580	545
9636	545
22948	545
1877	545
79084	545
328	545
9325	545
1161	545
9641	545
59343	545
10477	545
641	545
9530	545
3843	545
1788	545
5465	545
8648	545
409	545
9978	545
79648	545
165918	545
79016	545
862	545
8019	545
103	545
54799	545
573	545
9274	545
6670	545
64708	545
63943	545
220988	545
7159	545
9987	545
8975	545
10575	545
1058	545
1028	545
1647	545
329	545
9656	545
8932	545
8945	545
1107	545
1653	545
6599	545
10432	545
57521	545
1191	545
9557	545
9320	545
149041	545
25855	545
5080	545
1104	545
9275	545
1432	545
255626	545
9958	545
120892	545
1540	545
840	545
64919	545
8726	545
23609	545
326	545
9529	545
2033	545
9260	545
1386	545
904	545
983	545
896	545
405	545
26263	545
1874	545
84962	545
79155	545
367	545
8650	545
113878	545
115426	545
22954	545
23013	545
10112	545
154810	545
648	545
790	545
1108	545
1786	545
7068	545
688	545
1452	545
207	545
1487	545
9960	545
373	545
55363	545
203068	545
8856	545
860	545
1616	545
1072	545
546	545
58	545
991	545
23492	545
1053	545
8900	545
7320	545
57761	545
861	545
7277	545
891	545
1655	545
55791	545
1029	545
10075	545
7083	545
1499	545
9577	545
9532	545
92140	545
9782	545
8940	545
292	545
57798	545
9400	545
856569	545
1763	545
79075	545
855676	545
9493	545
159	545
816985	545
83695	545
10159	545
850980	545
8697	545
3766	545
9739	545
56655	545
7516	545
54851	545
55930	545
854020	545
1734	545
57794	545
254394	545
10298	545
64946	545
853834	545
523	545
8651	545
419980	545
10094	545
842338	545
11224	545
114034	545
165904	545
9045	545
259266	545
30827	545
6187	545
854941	545
415935	545
9564	545
8086	545
6141	545
79102	545
1737	545
375567	545
51069	545
10313	545
51400	545
55167	545
855648	545
89796	545
124245	545
9967	545
9060	545
64763	545
8804	545
853107	545
245973	545
10007	545
57697	545
83706	545
85453	545
855499	545
6655	545
11311	545
844050	545
854290	545
8661	545
1999	545
58517	545
441150	545
914	545
151531	545
58497	545
476	545
439921	545
3321	545
80270	545
839529	545
5923	545
79005	545
9993	545
254102	545
54974	545
835809	545
79026	545
9093	545
6891	545
8924	545
427468	545
819292	545
10885	545
4863	545
150274	545
7827	545
9070	545
64783	545
80821	545
839329	545
856455	545
10001	545
57117	545
1861	545
943	545
80176	545
1520	545
850905	545
575	545
853826	545
149420	545
9066	545
855884	545
9790	545
9361	545
56203	545
54821	545
1939	545
285231	545
11262	545
2040	545
23560	545
851102	545
55697	545
2271	545
359948	545
10606	545
57402	545
8495	545
831548	545
854703	545
1271	545
27287	545
157680	545
10073	545
6300	545
1201	545
23582	545
855355	545
91408	545
85415	545
1814	545
23052	545
143	545
853531	545
842620	545
222229	545
325	545
64682	545
856579	545
80142	545
386682	545
1739	545
63931	545
1937	545
90025	545
657	545
2001	545
9961	545
5899	545
155	545
10813	545
699	545
9092	545
253782	545
23406	545
259282	545
9454	545
396057	545
64837	545
205	545
9047	545
10523	545
440087	545
3764	545
511484	545
610	545
395938	545
2098	545
855575	545
853846	545
8881	545
54765	545
9904	545
1315	545
5793	545
854527	545
51455	545
4507	545
91289	545
9798	545
26091	545
852282	545
9563	545
57180	545
117246	545
114928	545
9441	545
43816	545
3675	545
23399	545
10078	545
201254	545
6663	545
55680	545
3770404	545
10093	545
856700	545
5515	545
9659	545
8883	545
5037	545
404636	545
8773	545
55529	545
60314	545
1813	545
126298	545
153562	545
9477	545
57631	545
64924	545
55160	545
3801	545
84875	545
6469	545
92104	545
127544	545
853499	545
850409	545
6873	545
54935	545
23256	545
9873	545
415491	545
5596	545
29777	545
835935	545
121549	545
9416	545
9854	545
5955	545
854395	545
151393	545
9024	545
9826	545
11017	545
220082	545
5738	545
9295	545
661	545
5705	545
282015	545
856002	545
26610	545
9341	545
147	545
64398	545
1014	545
856848	545
528	545
55764	545
6566	545
1196	545
55906	545
1063	545
79651	545
960	545
1618	545
100009091	545
1804	545
850352	545
136371	545
511736	545
9463	545
34677	545
129401	545
23046	545
51116	545
2635	545
64755	545
54769	545
2046	545
7170	545
57530	545
2617	545
5694	545
63922	545
856893	545
811	545
116444	545
3560	545
79000	545
10316	545
9451	545
23594	545
57657	545
6383	545
851099	545
140775	545
54906	545
338657	545
4145	545
55172	545
94	545
92344	545
850298	545
79734	545
8772	545
10769	545
5527	545
90806	545
60625	545
5443	545
6202	545
23089	545
844042	545
925	545
6448	545
57407	545
54985	545
64769	545
10594	545
84886	545
9857	545
55705	545
30820	545
116150	545
387119	545
54832	545
11144	545
11031	545
8864	545
93624	545
57602	545
856103	545
9919	545
1759	545
55920	545
9918	545
57085	545
26578	545
133522	545
8153	545
9088	545
267	545
54361	545
225689	545
856573	545
55093	545
7552	545
55667	545
550	545
7965	545
9230	545
144165	545
114822	545
851412	545
8636	545
117145	545
856315	545
9776	545
853447	545
856219	545
3643493	545
9236	545
7073	545
26509	545
527	545
144402	545
118881	545
54797	545
855203	545
853643	545
1802	545
219699	545
142891	545
5447	545
100338662	545
23078	545
853104	545
51107	545
165055	545
6801	545
10067	545
9640	545
55094	545
57605	545
84632	545
91147	545
854976	545
7551	545
358	545
64949	545
55833	545
348801	545
163590	545
140807	545
132160	545
90580	545
55122	545
116541	545
284058	545
9352	545
54620	545
54968	545
6836	545
988	545
2762	545
855772	545
421	545
818936	545
79074	545
3098	545
114804	545
55119	545
11022	545
9097	545
63979	545
378884	545
148867	545
9421	545
6747	545
8736	545
91404	545
3709	545
8419	545
7110	545
850860	545
91754	545
374920	545
23197	545
6651	545
266812	545
201266	545
15	545
854303	545
3418	545
23473	545
63925	545
445	545
60684	545
6751	545
94121	545
5814	545
4671	545
949	545
116085	545
855874	545
23532	545
91663	545
2775	545
221424	545
139599	545
64853	545
1785	545
23417	545
51764	545
7078	545
9732	545
19	545
8774	545
624	545
157506	545
6122	545
854229	545
90249	545
1808	545
26119	545
850894	545
6402	545
5191	545
3298	545
85236	545
9014	545
55558	545
9162	545
9631	545
1234	545
84749	545
1666	545
506	545
9412	545
54939	545
8887	545
137868	545
1718	545
59339	545
375298	545
2252	545
855605	545
1762	545
850508	545
9645	545
163	545
60488	545
868	545
284403	545
1122	545
348995	545
64225	545
26121	545
422505	545
57568	545
29984	545
254531	545
57326	545
59341	545
54878	545
84072	545
8733	545
115752	545
54805	545
283899	545
855231	545
89953	545
85437	545
166336	545
854977	545
856095	545
431707	545
9650	545
79581	545
84549	545
54505	545
55176	545
55616	545
475	545
856680	545
1738	545
684	545
57128	545
6441	545
9909	545
338	545
854993	545
140707	545
9695	545
81704	545
6223	545
7546	545
51133	545
633	545
112950	545
3645446	545
5954	545
6228	545
55585	545
8660	545
26145	545
9133	545
7982	545
10083	545
58490	545
9213	545
6553	545
9351	545
54870	545
8833	545
146691	545
197322	545
57689	545
7832	545
9202	545
435	545
1832	545
856523	545
9860	545
9209	545
11166	545
85369	545
440	545
7852	545
64951	545
536654	545
9343	545
55829	545
1453	545
853507	545
1537	545
8727	545
9716	545
387338	545
8668	545
222484	545
9141	545
853708	545
10076	545
79751	545
9167	545
6124	545
55112	545
395733	545
830	545
56270	545
874	545
51704	545
124045	545
9694	545
842733	545
161	545
79080	545
8676	545
253959	545
855833	545
4113	545
9448	545
91433	545
432	545
55677	545
3628	545
64395	545
3162	545
850545	545
855645	545
51655	545
100506144	545
56951	545
58985	545
6626	545
286827	545
855930	545
64976	545
727	545
126393	545
58477	545
8848	545
84520	545
10329	545
854662	545
6888	545
147841	545
51651	545
55753	545
855543	545
6188	545
7525	545
93973	545
541468	545
5368	545
836402	545
57822	545
124808	545
53347	545
841	545
79867	545
144097	545
23478	545
8766	545
135	545
3316	545
54345	545
10668	545
151	545
7389	545
79830	545
1000	545
850422	545
5437	545
755	545
131377	545
867	545
58491	545
8673	545
25977	545
850370	545
57464	545
10278	545
281181	545
311	545
89866	545
162427	545
114791	545
2717	545
5743	545
22998	545
64864	545
851435	545
55227	545
5644	545
90850	545
91782	545
5152	545
7058	545
43348	545
84867	545
58515	545
29914	545
856210	545
90957	545
10163	545
79789	545
55768	545
199692	545
2785	545
55109	545
9827	545
66008	545
116443	545
60682	545
6241	545
64928	545
9021	545
5214	545
222696	545
2010	545
403935	545
91368	545
6814	545
114823	545
3175	545
83937	545
856886	545
427	545
1774	545
850346	545
1741	545
26515	545
79792	545
9073	545
55269	545
116986	545
850818	545
780	545
347517	545
9584	545
11097	545
1002	545
54664	545
143884	545
64745	545
10529	545
4116	545
854868	545
286514	545
1314	545
854646	545
63924	545
80305	545
9128	545
7581	545
115207	545
27143	545
8140	545
923	545
115708	545
4057	545
9166	545
8667	545
114885	545
1535	545
115	545
253461	545
27175	545
58494	545
930	545
221955	545
771	545
79839	545
348980	545
29058	545
5236	545
9517	545
93974	545
4047	545
9861	545
5007	545
2888	545
55128	545
153733	545
1969	545
1030	545
219738	545
5862	545
64689	545
1048	545
853932	545
850915	545
445815	545
740	545
741	545
1843	545
60312	545
1355	545
827854	545
100272147	545
57819	545
9533	545
79888	545
705	545
1398	545
1280	545
817715	545
2200	545
64778	545
57169	545
3383	545
374291	545
55669	545
100506658	545
55114	545
9375	545
55885	545
26260	545
4240	545
576	545
84948	545
51251	545
200205	545
9253	545
256364	545
5089	545
793	545
150684	545
6535	545
255919	545
9540	545
522	545
767	545
10063	545
850651	545
55810	545
7786	545
60412	545
149371	545
853416	545
57599	545
9267	545
1650	545
57575	545
8048	545
8910	545
335	545
2	545
854875	545
837962	545
7566	545
821	545
8402	545
1136	545
23151	545
9101	545
54952	545
9738	545
9917	545
9586	545
383	545
10421	545
170261	545
23493	545
90627	545
9589	545
4704	545
829	545
10114	545
9524	545
57724	545
25	545
23332	545
1482	545
54914	545
1968	545
1195	545
286133	545
1146	545
218	545
199990	545
80303	545
5991	545
9442	545
186	545
29890	545
10189	545
5921	545
1630	545
128308	545
1114	545
8904	545
55971	545
9470	545
55502	545
11001	545
79139	545
11156	545
22980	545
130497	545
57045	545
10965	545
9545	545
8677	545
57526	545
1207	545
79036	545
83903	545
852313	545
157	545
850990	545
1629	545
55666	545
396188	545
65988	545
30849	545
64220	545
582	545
8879	545
23122	545
9828	545
10134	545
1659	545
1410	545
94031	545
32962	545
92912	545
9937	545
548645	545
1153	545
55175	545
134288	545
54187	545
6938	545
4035	545
81567	545
60559	545
6708	545
157769	545
23077	545
8803	545
144100	545
1859	545
1022	545
65986	545
27077	545
65108	545
136319	545
9815	545
54867	545
153527	545
132720	545
219541	545
10043	545
852068	545
26018	545
25934	545
150921	545
10053	545
64400	545
1508	545
79993	545
64419	545
854165	545
64324	545
283	545
51529	545
22882	545
54212	545
23274	545
1670	545
9729	545
116254	545
28971	545
55311	545
9129	545
353142	545
1420	545
85007	545
345651	545
83440	545
285671	545
829480	545
854469	545
140609	545
64746	545
26225	545
5339	545
856220	545
23660	545
3431	545
11345	545
8976	545
79921	545
157922	545
55665	545
90637	545
80258	545
3915	545
154214	545
10369	545
9415	545
129285	545
9052	545
58512	545
90362	545
9423	545
3939	545
8567	545
317	545
8829	545
843797	545
718	545
6726	545
855420	545
23041	545
112812	545
9690	545
535	545
5824	545
134549	545
1793	545
8653	545
336	545
26108	545
165721	545
1778	545
8642	545
63877	545
9519	545
5514	545
131034	545
2019	545
2791	545
9685	545
57648	545
833738	545
339745	545
855232	545
6173	545
162989	545
1742	545
79905	545
374897	545
8863	545
853889	545
3645687	545
58488	545
253827	545
5713	545
129807	545
826859	545
134359	545
10227	545
57594	545
9615	545
854439	545
10461	545
51755	545
2068	545
57369	545
8500	545
395934	545
87	545
9789	545
6274	545
54955	545
1454	545
2027	545
54221	545
10095	545
301	545
57655	545
91452	545
851154	545
6505	545
51162	545
1965	545
63935	545
10087	545
25959	545
3817	545
2039	545
57707	545
23261	545
100134983	545
7103	545
1173	545
27087	545
373854	545
117584	545
6623	545
51099	545
9354	545
146956	545
26017	545
1545	545
90522	545
27440	545
58499	545
10325	545
8867	545
118812	545
6653	545
27301	545
81888	545
2036	545
10052	545
79698	545
78991	545
827612	545
30001	545
5624	545
10468	545
10109	545
124739	545
219854	545
4848	545
7204	545
9337	545
9019	545
117157	545
139324	545
54148	545
171017	545
192670	545
823897	545
9079	545
122011	545
538	545
8915	545
317781	545
9896	545
7247	545
27166	545
7090	545
60528	545
9321	545
89885	545
51337	545
27445	545
10497	545
8045	545
81831	545
